# Supplementary material for: X-ray microtomography analysis of soil pore structure dynamics under wetting and drying cycles
Source: Geoderma. 2020 Mar 15;362:114103. doi: 10.1016/j.geoderma.2019.114103 (PMC7043393; doi:10.1016/j.geoderma.2019.114103)
Supplement: Supplementary data 1 [file mmc1.xml]

<?xml version="1.0" encoding="UTF-8" standalone="no"?><data:data><datasets><author>luizfpires@gmail.com</author><type>0</type><dataset><value>1</value><reason>Data will be made available on request</reason><comments/></dataset></datasets></data:data>
